# Supplementary material for: Coumarin-Resveratrol-Inspired Hybrids as Monoamine Oxidase B Inhibitors: 3-Phenylcoumarin versus trans-6-Styrylcoumarin
Source: Molecules. 2022 Jan 29;27(3):928. doi: 10.3390/molecules27030928 (PMC8838197; doi:10.3390/molecules27030928)
Supplement: Supplementary file 1 [file molecules-27-00928-s001.zip]

Archive with 1 entries (1 files):
- molecules-1553564-supplementary.pdf
